# Supplementary material for: Piloting a psychosocial intervention for perinatal depression, the Thinking Healthy Programme–Peer delivered (THPP), in a primary care setting in Lilongwe District, Malawi
Source: PLOS Glob Public Health. 2024 May 1;4(5):e0002128. doi: 10.1371/journal.pgph.0002128 (PMC11062519; doi:10.1371/journal.pgph.0002128)
Supplement: S6 File — (XLS) [file pgph.0002128.s006.xls]

## Sheet: epds
Codenumber	EPDSPre	EPDSPost	EPDS 10 Session
43	12	10
26	12	10
20	15	0
3	12	0
10	24	18	14
7	15	10
42	11	0
44	13	12	12
12	11	5
41	10	4
22	14	0
13	23	1
4	10	1
35	12	12	9
1	13	0
6	15	7
24	10	13	13
17	10	7
39	13	0
11	21	12	8
23	13	4
47	10	6
